# Supplementary material for: Barriers and Willingness to Continue Using Telehealth Services Beyond the COVID-19 Pandemic from the Perspectives of Oral and Maxillofacial Surgeons in Australia: A Mixed-Method Study
Source: Healthcare (Basel). 2024 Oct 19;12(20):2086. doi: 10.3390/healthcare12202086 (PMC11507098; doi:10.3390/healthcare12202086)
Supplement: Supplementary file 1 [file healthcare-12-02086-s001.zip]

Archive with 1 entries (1 files):
- healthcare-3239218-supplementary.pdf
